# Supplementary material for: Effect of Location, Disinfection, and Building Materials on the Presence and Richness of Culturable Mycobiota through Oligotrophic Drinking Water Systems
Source: J Fungi (Basel). 2023 Nov 6;9(11):1086. doi: 10.3390/jof9111086 (PMC10672563; doi:10.3390/jof9111086)
Supplement: Supplementary file 1 [file jof-09-01086-s001.zip]

Archive with 1 entries (1 files):
- jof-2660965-supplementary.xlsx
