# Supplementary material for: Effect of Location, Disinfection, and Building Materials on the Presence and Richness of Culturable Mycobiota through Oligotrophic Drinking Water Systems
Source: J Fungi (Basel). 2023 Nov 6;9(11):1086. doi: 10.3390/jof9111086 (PMC10672563; doi:10.3390/jof9111086)
Supplement: Supplementary file 1 [file jof-09-01086-s001.zip › jof-2660965-supplementary.xlsx]

## Sheet: Physico-chemical analyses
	Supplementary Table S1: Physico-chemical parameters of water samples.
	Physico-chemical parameters	Water plant Ormož				Water plant Lukavci				Water plant Mota				Water plant Terbegovci				Water plant Podgrad-Segovci				DIRECTIVE (EU) 2020/2184 OF THE EUROPEAN PARLIAMENT AND OF THE COUNCIL of 16 December 2020 on the quality of water intended for human consumption (recast)
		Groundwater	Chlorinated water	Drinking water, 1st point	Drinking water, last point	Groundwater	Chlorinated water	Drinking water, 1st point	Drinking water, last point	Groundwater	Chlorinated water	Drinking water, 1st point	Drinking water, last point	Groundwater	Chlorinated water	Drinking water, 1st point	Drinking water, last point	Groundwater	Chlorinated water	Drinking water, 1st point	Drinking water, last point
	Temperature [°C]	9.8	10.2	8.1	5.1	16.9	17.3	15.7	19	16.8	16.6	16.6	16.4	20.9	21.4	21.1	21.4	21.8	21.4	21.4	21.6	no data
	pH	7.61	8.04	7.7	7.9	7.24	7.1	7.34	7.22	7.15	7.04	7.16	7.52	7.75	7.78	7.7	7.85	7.45	7.44	7.41	7.73	≥ 6,5 and ≤ 9,5
	Conductivity [µS/cm]	915.7	915.3	918.8	941.3	309.4	351.6	356.3	410.4	584.1	582	579.4	495.3	520.4	521.2	522.7	521.1	494.7	500	502.2	504.7	2500 µS/cm
	Dissolved Oxygen [mg/L]	4.57	8.45	7.99	6.94	6.66	5.74	6.29	6.03	5.44	6.1	6.2	6.86	5.28	5.59	4.87	5.52	6.26	4.68	5.94	5.34	no data
	Colour & turbidity	normal	normal	normal	normal	normal	normal	normal	normal	normal	normal	normal	normal	normal	normal	normal	normal	normal	normal	normal	normal	Acceptable to consumers and no abnormal change
	Smell and taste	normal	normal	normal	normal	normal	normal	normal	normal	normal	normal	normal	normal	normal	normal	normal	normal	normal	normal	normal	normal	Acceptable to consumers and no abnormal change
	°d_total water hardness	14.95	15	15	15.1	7.6	9	8.95	9.4	16.6	16.65	16.7	13.9	16.35	16.3	16.3	15.9	13.2	13.2	13.2	13.2	no data
	°d_Ca hardness	10.6	10.75	10.65	10.07	4.4	5.15	5.25	5.75	10.95	10.95	10.95	8.95	9.5	9.5	9.5	9.1	8.7	8.85	8.85	8.9	no data
	°d_Mg hardness	4.35	4.25	4.35	4.4	3.2	3.85	3.7	3.65	5.65	5.7	5.75	4.95	6.85	6.8	6.8	6.8	4.5	4.35	4.35	4.3	no data
	°d_carbonate hardness	12.67	12.84	12.78	12.78	6.9	7.85	7.8	8.13	13.06	13.06	13.06	10.54	16.32	16.26	16.2	15.87	9.84	9.53	9.42	9.31	no data
	°d_non-carbonate hardness	2.28	2.16	2.22	2.32	0.7	1.15	1.15	1.27	3.54	3.59	3.64	3.36	0.03	0.04	0.1	0.03	3.36	3.67	3.78	3.89	no data
	Mg2+ [ppm]	17.8	18.2	18.3	18.3	14.2	15.9	16.5	16	21.4	24.2	25.4	22	30	30.2	29.5	30.2	18.4	19	18.6	18.6	no data
	Ca2+ [ppm]	14.3	12.5	11.2	13.4	7.13	8.31	8.49	9.42	14.1	16	16.5	13.4	13.5	14.2	14.3	14.1	13.3	13.9	13.6	13.3	no data
	Na+ [ppm]	13.1	12.7	12.7	12.5	13.6	13.7	13.8	14	8.54	9.35	9.69	10	6.12	6.52	6.49	6.55	11	11.9	11.9	12	200 mg/L or 200 ppm
	K+ [ppm]	1.46	1.92	1.63	1.64	0.65	0.85	0.6	0.79	3.51	3.88	3.81	4.18	1.05	1.05	1.05	1.15	3.68	3.73	3.7	3.77	no data
	Sr2+ [ppm]	0.25	0.24	0.24	0.25	0.09	0.1	0.11	0.12	0.25	0.28	0.29	0.27	0.14	0.14	0.15	0.14	0.19	0.18	0.17	0.18	no data
	Ba2+ [ppm]	0.04	0.03	0.03	0.03	0.02	0.02	0.01	0.02	0.03	0.04	0.04	0.04	0.03	0.03	0.03	0.03	0.04	0.04	0.04	0.04	no data
	Fe2+ [ppm]	0.41	0.05	0.05	0.05	0.13	0.13	0.14	0.12	0.12	0.13	0.13	0.12	0.08	0.14	0	0	0.05	0.05	0.05	0.06	200 µg/L or 0,2 ppm
	Ni2+ [ppm]	0.64	0	0	0	0	0	0	0	0	0	0	0	0	0	0	0	0	0	0	0	20 µg/L or 0,02 ppm
	Cu2+ [ppm]	0.18	0	0	0	0	0	0	0	0	0	0	0	0	0	0	0	0.09	0	0	0	2,0 mg/L or 2,0 ppm
	Al3+ [ppm]	0	0	0	0	0	0	0	0	0	0	0.26	0	0	0	0	0	0	0	0	0	200 µg/L or 0,2 ppm
	Mn2+ [ppm]	0.14	0	0	0	0	0	0	0	0	0	0	0	0.02	0	0	0	0	0	0	0	50 µg/L or 0,05 ppm
	Ti+ [ppm]	0	0	0	0.09	0	0	0	0	0	0	0	0	0	0	0	0	0	0	0	0	no data
	Pb2+ [ppm]	0.07	0	0	0	0	0	0	0	0	0	0	0	0	0	0	0	0	0	0	0	10 µg/L or 0,01 ppm
	Zn2+ [ppm]	0	0	0	0	0	0	0.04	0	0	0	0	0	0	0	0	0	0	0	0	0	no data
	Chloride [mg/L]	19.46	18.88	19.04	19.02	13.73	14.88	14.64	14.44	21.5	21.69	21.43	22	0.98	1.43	1.42	1.45	25.96	23.96	22.83	22.47	250 mg/L
	Nitrite [mg/L]	0	0	0	0	0	0	0	0	0	0	0	0	0	0	0	0	0	0	0	0	0,50 mg/L
	Nitrate [mg/L]	3.22	3.31	3.3	3.32	16.1	12.39	12.54	12.71	9.53	9.72	9.88	9.56	0.37	0.37	0.38	0.38	20.06	28.13	29.02	32.92	50 mg/L
	Sulphate [mg/L]	21.34	20.97	21.2	21.12	5.1	7.72	7.74	7.66	25.59	25.48	25.48	26.34	1.36	1.36	1.37	1.39	19.26	20.4	20.53	21.6	250 mg/L
	Phosphate [mg/L]	0	0	0	0	0	0	0	0	0	0	0	0	0	0	0	0	0	0	0	0	no data
	Legend:
		values higher than parametric ones in the Directive (EU) 2020/2184 (EU, 2020)
